# Supplementary material for: Potential for a Plant-Made SARS-CoV-2 Neutralizing Monoclonal Antibody as a Synergetic Cocktail Component
Source: Vaccines (Basel). 2022 May 12;10(5):772. doi: 10.3390/vaccines10050772 (PMC9145534; doi:10.3390/vaccines10050772)
Supplement: Supplementary file 1 [file vaccines-10-00772-s001.zip]

Archive with 1 entries (1 files):
- vaccines-1707444-supplementary.pdf
